# Supplementary material for: A Targeted Mass Spectrometric Analysis Reveals the Presence of a Reduced but Dynamic Sphingolipid Metabolic Pathway in an Ancient Protozoan, Giardia lamblia
Source: Front Cell Infect Microbiol. 2019 Jul 24;9:245. doi: 10.3389/fcimb.2019.00245 (PMC6668603; doi:10.3389/fcimb.2019.00245)
Supplement: Table S3 — Absolute concentration (pmol/ml) of sphingolipids in fresh and spent culture medium. Statistical analysis was carried out by one-way ANOVA pairwise comparison of media before (fresh) and after (spent) culture with giardial trophozoite cells. [file Table_3.XLS]

## Sheet: Table 3B. Medium SLs
LIPID SPECIES	Fresh Medium MEAN*	std dev	Spent Medium MEAN	std dev2	p value vs fresh
Cer
d18:0 Sphinganine	0.377386	0.0488279	0.363741	0.036806	0.360104
d18:1 Sphingosine	1.09904	0.155658	0.111328	0.0368622	0.00295261
Cer d18:1/26:0	0.0053702	0.00466746	0.00531223	0.00462786	0.494272
Cer d18:1/25:0	0.0103736	0.000815855	0.00889979	0.00070914	0.0393948
Cer d18:1/24:1	0.0973154	0.00825507	0.0749216	0.00313705	0.0150089
Cer d18:1/24:0	0.253616	0.0105625	0.202788	0.0127868	0.00333737
Cer d18:1/23:0	0.300932	0.0121853	0.20745	0.00995978	0.000306411
Cer d18:1/22:0	0.129002	0.0264023	0.102673	0.00490257	0.111738
Cer d18:1/21:0	0.0118971	0.00168829	0.0110314	0.000161719	0.234223
Cer d18:1/20:0	0.0174533	0.000441259	0.0144541	0.00224921	0.0712622
Cer d18:1/19:0	0.008917	0.000616492	0.00882728	9.53383e-05	0.412786
Cer d18:2/16:0	0.0524553	0.00243345	0.0554791	0.00244428	0.101755
Cer d18:1/18:0	0.0730043	0.00235363	0.0541277	0.00228152	0.000285193
Cer d18:0/18:0	0.0142631	0.00153948	0.0184255	0.00468981	0.130178
Cer_d18:1/17:0	0.0491588	0.00441853	0.0273154	0.00290422	0.00172759
Cer_d18:1/16:0	0.730037	0.0181888	0.463404	0.0053128	0.000360983
Cer_d18:1/15:0	0.0139907	0.000273028	0.0102625	0.000645639	0.00206127
Cer_d18:1/14:0	0.0139856	0.00128907	0.0124202	0.000188299	0.0838232
Total Cer	1.78177	0.0369498	1.27779	0.0281934	3.86205e-05
Cer-1-P
Cer-1-P_ d18:1/16:0	0	0.00365703	0.0804251	0.0103777	0.00100709
Total Cer-1-P	0	0.00365703	0.0804251	0.0103777	0.00100709
TriHexCer
triHexCer_d18:1/16:0	0.00566801	0.00254849	0.00143943	0.00162359	0.0419479
Total TriHexCer	0.00566801	0.00254849	0.00143943	0.00162359	0.0419479
DiHexCer
diHexCer_d18:1/24:0	0.0160412	0.00391837	0.00257641	0.000736247	0.011925
diHexCer_d18:1/24:1	0.0131874	0.00511796	0.00289972	0.003628	0.0264538
diHexCer_d18:1/23:0	0.0143388	0.00363619	0.000135393	0.000140999	0.0105114
diHexCer_d18:1/22:0	0.00953454	0.00440698	0.00183243	0.000242409	0.0467758
diHexCer_d18:1/18:0	0.000795283	0.000739136	0	0	0.101699
diHexCer_d18:1/16:0	0.206649	0.0136872	0.140749	0.00263366	0.00588468
Total diHexCer	0.260546	0.0158135	0.148193	0.00487781	0.00183681
HexCer
HexCer_d18:1/25:0	0.00753104	0.00242308	0	0	0.0164088
HexCer_d18:1/24:1	0.0547814	0.00272218	0.017196	0.00171705	6.09524e-05
HexCer_d18:1/24:0	0.114654	0.0293255	0.0632392	0.00333297	0.0458183
HexCer_d18:1/23:0	0.0607549	0.0155978	0.0220358	0.0020648	0.0239346
HexCer_d18:1/22:0	0.0618399	0.00576879	0.0211145	0.00206045	0.00156438
HexCer_d18:1/18:0	0	0	0.0054288	0.000943823	0.00496271
HexCer_d18:1/16:0	0.0208486	0.00434802	0.0139052	0.00144508	0.0488298
Total HexCer	0.32041	0.0269705	0.14292	0.00938214	0.00192205
SM
SM_d18:1/25:0	0.907543	0.0283922	0.945587	0.0309288	0.0960629
SM_d18:1/24:0	12.8483	0.137449	15.3719	0.267222	0.000359219
SM_d18:1/24:1	13.3014	1.20709	14.6636	0.341848	0.0914975
SM_d18:1/23:0	19.9742	1.09301	21.502	0.693254	0.0615157
SM_d18:1/23:1	10.0369	0.124917	9.30985	0.324147	0.0230425
SM_d18:1/22:0	12.2504	0.988424	14.0097	0.55557	0.0353925
SM_d18:1/21:0	4.04497	0.131405	4.46491	0.189122	0.0200719
SM_d18:1/20:0	3.36165	0.0546802	5.44612	0.220818	0.00118698
SM_d18:1/19:0	5.11872	0.0604591	3.65512	0.116274	0.000148485
SM_d18:1/18:0	16.8871	0.65112	16.4793	0.584584	0.23264
SM_d18:1/17:0	8.84461	0.104855	5.56477	0.621263	0.00506325
SM_d18:2/16:0	7.77627	0.0623018	7.92457	0.332474	0.261189
SM_d18:0/16:0	18.5136	0.390189	24.5591	0.893851	0.00128924
SM_d18:1/16:0	106.935	1.34473	106.943	4.34275	0.498885
SM_d18:1/15:0	14.2578	0.0667052	10.6168	0.38325	0.00146364
SM_d18:0/15:0	0.922948	0.0112298	0.690107	0.0272498	0.000766809
SM_d18:1/14:0	2.96555	0.0826714	3.72606	0.317624	0.0229373
Total SM	258.946	4.67666	265.872	9.38471	0.168632
* Statistically significant differences (p<0.05) are highlighted for individual (yellow) or total (brown) lipids.
