# Supplementary material for: A Targeted Mass Spectrometric Analysis Reveals the Presence of a Reduced but Dynamic Sphingolipid Metabolic Pathway in an Ancient Protozoan, Giardia lamblia
Source: Front Cell Infect Microbiol. 2019 Jul 24;9:245. doi: 10.3389/fcimb.2019.00245 (PMC6668603; doi:10.3389/fcimb.2019.00245)
Supplement: Table S4 — Absolute concentration (pmol/2.5 × 106 cells) of individual species of sphingolipids throughout the encystation cycle. Statistical analysis was performed by one-way ANOVA between the four life cycle stages (trophozoite, 12-h PIE, 24-h PIE, and cysts) used in the current study. Statistical analysis was carried out by one-way ANOVA pairwise comparison and FDR adjustment. Percentage of each classes of sphingolipid and their respective standard deviations are also shown. [file Table_4.XLSX]

## Sheet: Cleanup
LIPID SPECIES	Troph Means 2.5 x 10^6	Std Dev 2.5 x 10^6	% Composition	% Deviation	12 HPI MEAN2 2.5 X 10^6	std dev23 2.5 X 10^6	% Composition	% Deviation	pvalue	24 HPI MEAN2 2.5 X 10^6	std dev23 2.5 X 10^6	% Composition	% Deviation	pvalue	Cysts MEAN2 2.5 X 10^6	std dev23 2.5 X 10^6	%composition	% Deviation	p value
d18:0_sphinganine	0.217532	0.04708	1	0.216428	2.74645	0.586531	1	0.21356	6.18953e-05	1.25875	0.232317	1	0.184562	3.7085e-05	0.258456	0.0319693	1	0.123693	0.0563772
d18:1_Sphingosine	2.63744	0.976158	1	0.370116	45.8843	9.95299	1	0.216915	5.78635e-05	16.5242	3.29574	1	0.19945	3.51309e-05	3.81822	0.36611	1	0.0958848	0.0151257
d18:0_sphinganine	0.217532	0.04708	0.0761943	0.216428	2.74645	0.586531	N/A	0.21356	nc	1.25875	0.232317	N/A	0.184562	nc	0.258456	0.0319693	N/A	0.123693	nc
d18:1_Sphingosine	2.63744	0.976158	0.923806	0.370116	45.8843	9.95299	N/A	0.216915	nc	16.5242	3.29574	N/A	0.19945	nc	3.81822	0.36611	N/A	0.0958848	nc
SB Total	2.85497	1.02324	1	0.358406	nc	nc	N/A	N/A	nc	nc	nc	N/A	N/A	nc	nc	nc	N/A	N/A	nc
Cer_d18:1/26:0	0.0159132	0.00108094	0.00273368	0.0679271	0.0190595	0.00180957	0.000811974	0.0949431	0.00310688	0.018573	0.000876874	0.00102238	0.0472123	0.000484614	0.000365191	0.000566082	3.15248e-05	1.5501	1.47152e-09
Cer_d18:1/25:0	0.0203074	0.0116392	0.00348854	0.573154	0.0237188	0.0157944	0.00101047	0.665901	0.339985	0.0219582	0.0135529	0.00120873	0.617214	0.412794	0.0265757	0.00817627	0.00229412	0.30766	0.15428
Cer_d18:1/24:1	0.280412	0.136432	0.0481711	0.486542	1.12266	0.218556	0.0478276	0.194677	1.661e-05	0.871944	0.138439	0.0479977	0.15877	1.08791e-05	0.629903	0.0436925	0.0543758	0.0693638	0.000488168
Cer_d18:1/24:0	0.563104	0.342264	0.096734	0.607817	1.96167	0.391846	0.083571	0.199752	3.37025e-05	1.4821	0.297162	0.0815848	0.2005	0.000299338	1.0129	0.39687	0.0874375	0.391816	0.0312126
Cer_d18:1/23:0	0.833882	0.445987	0.14325	0.534833	2.07901	0.484135	0.08857	0.232868	0.000473969	1.47719	0.23722	0.0813143	0.160589	0.00756819	1.05505	0.269766	0.0910763	0.25569	0.164106
Cer_d18:1/22:0	0.387192	0.179918	0.0665146	0.464673	1.41351	0.319319	0.0602184	0.225905	6.94958e-05	1.0947	0.146775	0.0602594	0.134078	1.33894e-05	0.7165	0.212695	0.0618513	0.296852	0.00819392
Cer_d18:1/21:0	0.0300822	0.00783564	0.00516774	0.260474	0.0958515	0.016646	0.00408347	0.173665	2.31982e-05	0.0801779	0.00730531	0.00441353	0.0911138	2.36165e-07	0.0394482	0.00801132	0.00340533	0.203085	0.0339171
Cer_d18:1/20:0	0.0572547	0.0216288	0.00983561	0.377764	1.67161	0.327092	0.0712139	0.195675	3.26421e-05	1.4668	0.202119	0.0807424	0.137796	5.37037e-06	0.785355	0.123536	0.0677951	0.1573	9.94708e-06
Cer_d18:1/19:0	0.0273552	0.00882515	0.00469926	0.322614	0.157614	0.0230439	0.0067147	0.146204	3.8121e-06	0.132448	0.0263699	0.00729083	0.199096	4.05266e-05	0.0645589	0.00578925	0.00557299	0.0896739	7.82055e-06
Cer_d18:2/16:0	0.175529	0.0801088	0.0301536	0.456385	0.673141	0.127879	0.0286772	0.189974	1.537e-05	0.489935	0.0930435	0.0269693	0.18991	5.07676e-05	0.316273	0.0173154	0.027302	0.0547482	0.00346933
Cer_d18:1/18:0	0.53067	0.296738	0.0911622	0.559176	3.26969	0.591026	0.139296	0.180759	6.82412e-06	2.61679	0.527528	0.144046	0.201593	1.62347e-05	1.44192	0.0811205	0.124473	0.0562585	0.000212221
Cer_d18:0/18:0	0.0380998	0.0133709	0.00654505	0.350944	0.0857748	0.0450587	0.00365418	0.525314	0.0241787	0.0661108	0.0340742	0.00363918	0.51541	0.0531014	0.00321442	0.00353936	0.000277482	1.10109	0.00050234
Cer_d18:1/17:0	0.200181	0.127838	0.0343885	0.638609	0.743224	0.138063	0.0316629	0.185762	1.76191e-05	0.538921	0.103156	0.0296658	0.191412	0.000285094	0.376447	0.0239375	0.0324965	0.0635879	0.00949417
Cer_d18:1/16:0	2.5785	1.18576	0.442952	0.459864	9.78681	1.99748	0.416938	0.204099	2.88076e-05	7.56391	1.19637	0.416369	0.158168	1.38028e-05	5.003	0.319742	0.43188	0.06391	0.00164585
Cer_d18:1/15:0	0.0303127	0.0114169	0.00520733	0.376636	0.0582563	0.0149374	0.00248184	0.256409	0.00252906	0.0485139	0.00661652	0.00267053	0.136384	0.00481416	0.0347033	0.00388313	0.00299573	0.111895	0.203035
Cer_d18:1/14:0	0.0523693	0.0229056	0.00899636	0.437387	0.31146	0.0630552	0.0132688	0.202451	2.97314e-05	0.196318	0.030525	0.0108067	0.155488	2.79037e-06	0.0780301	0.00468696	0.00673588	0.0600661	0.0199927
Total Cer	5.82116	2.85954	1	0.491231	23.4731	4.47184	1	0.190509	1.34287e-05	18.1664	2.79645	1	0.153935	9.65004e-06	11.5842	1.1061	1	0.0954827	0.00151869
Cer-1-P d18:1/16:0	0.00973362	0.00606262	1	0.622853	0.0220189	0.00433608	1	0.196926	0.00145218	0.015928	0.00308359	1	0.193595	0.0293787	0	0.000113413	1	nc	0.00535348
triHexCer_d18:1/25:0	0	0	0	N/A	0	0	0	N/A	nc	0	0	0	N/A	nc	2.16458e-06	5.30212e-06	1.56647e-05	2.44949	0.181609
triHexCer_d18:1/24:0	0	0	0	N/A	0.000187443	0.000459139	0.000891296	2.44949	0.181609	0.000407874	0.000999084	0.00233046	2.44949	0.181609	0.00714882	0.00326627	0.0517349	0.456896	0.00151825
triHexCer_d18:1/24:1	0.00298217	0.00244551	0.0430107	0.820043	0	0	0	N/A	0.0152758	0	0	0	N/A	0.0152758	0.00632073	0.00121163	0.0457421	0.191692	0.00951689
triHexCer_d18:1/23:0	0	0	0	N/A	0	0	0	N/A	nc	0	0	0	N/A	nc	0.00463256	0.00173082	0.0335251	0.37362	0.000618669
triHexCer_d18:1/23:1	0	0	0	N/A	0	0	0	N/A	nc	0	0	0	N/A	nc	0.00014431	0.000210485	0.00104435	1.45856	0.0769567
triHexCer_d18:1/22:0	0	0	0	N/A	0.00244466	0.00324424	0.0116245	1.32707	0.0621097	0.00124672	0.00237435	0.00712337	1.90447	0.127359	0.00734683	0.0022428	0.0531679	0.305275	0.000243032
triHexCer_d18:1/21:0	0	0	0	N/A	0	0	0	N/A	nc	0	0	0	N/A	nc	8.48529e-06	2.07846e-05	6.14067e-05	2.44949	0.181609
triHexCer_d18:1/20:0	0	0	0	N/A	0	0	0	N/A	nc	0	0	0	N/A	nc	0.000617696	0.00050202	0.00447017	0.81273	0.0148114
triHexCer_d18:1/19:0	0	0	0	N/A	0	0	0	N/A	nc	0	0	0	N/A	nc	1.49415e-05	3.65991e-05	0.000108129	2.44949	0.181609
triHexCer_d18:1/18:0	0	0	0	N/A	0.0218324	0.00653993	0.103814	0.299551	0.000222363	0.0196773	0.00582406	0.11243	0.295978	0.000210158	0.0155086	0.00188695	0.112234	0.121671	2.79525e-06
triHexCer_d18:1/17:0	0	0	0	N/A	0	0	0	N/A	nc	0	0	0	N/A	nc	0.00234388	0.000744684	0.0169623	0.317714	0.000292966
triHexCer_d18:1/16:0	0.0663534	0.0336222	0.956989	0.506715	0.185839	0.0285282	0.88367	0.15351	3.28187e-05	0.153687	0.029097	0.878116	0.189327	0.000376993	0.093923	0.0068134	0.679706	0.0725425	0.0508878
triHexCer_d18:1/15:0	0	0	0	N/A	0	0	0	N/A	nc	0	0	0	N/A	nc	9.25577e-05	0.000226719	0.000669826	2.44949	0.181609
triHexCer_d18:1/14:0	0	0	0	N/A	0	0	0	N/A	nc	0	0	0	N/A	nc	7.71653e-05	0.000189016	0.000558433	2.44949	0.181609
Total triHexCer	0.0693355	0.0316666	1	0.456715	0.210303	0.0375076	1	0.17835	2.05514e-05	0.175018	0.0356576	1	0.203736	0.000151959	0.138182	0.0130272	1	0.0942757	0.000989146
diHexCer_d18:1/25:0	0	0	0	N/A	0	0	0	N/A	nc	0	0	0	N/A	nc	0.00170318	0.00071672	0.000620003	0.420814	0.00105673
diHexCer_d18:1/24:0	0.0266596	0.0229949	0.0268623	0.862537	0.125781	0.0374943	0.034424	0.298092	0.000246857	0.101042	0.0203715	0.0322844	0.201616	7.67822e-05	0.0771483	0.0200076	0.0280841	0.259339	0.00119355
diHexCer_d18:1/24:1	0.0207753	0.0150923	0.0209332	0.726454	0.122959	0.0213774	0.0336517	0.173858	2.6031e-06	0.105492	0.0137361	0.0337065	0.13021	7.31295e-07	0.0695808	0.0047308	0.0253293	0.0679901	0.000142207
diHexCer_d18:1/23:0	0.0150692	0.0165289	0.0151837	1.09687	0.086925	0.0216418	0.0237898	0.248971	4.89471e-05	0.0701131	0.0136197	0.0224023	0.194253	5.24441e-05	0.0468999	0.0105413	0.0170729	0.224761	0.00180908
diHexCer_d18:1/22:0	0.0196595	0.0184835	0.0198089	0.940183	0.143147	0.0245365	0.0391768	0.171408	1.60266e-06	0.1282	0.0207538	0.040962	0.161886	1.31501e-06	0.0869043	0.0165544	0.0316356	0.19049	3.06619e-05
diHexCer_d18:1/20:0	0	0	0	N/A	0.05375	0.00847429	0.0147104	0.157661	1.0033e-05	0.0475192	0.00659846	0.0151832	0.138859	5.36941e-06	0.0383671	0.00433825	0.0139667	0.113072	1.9445e-06
diHexCer_d18:1/19:0	0	0	0	N/A	0.00484747	0.00458904	0.00132667	0.946689	0.0244946	0	0	0	N/A	nc	0.00208604	0.00094141	0.000759375	0.451291	0.00143854
diHexCer_d18:1/18:0	0.0121983	0.0123323	0.012291	1.01098	0.100432	0.0188971	0.0274864	0.188159	3.52409e-06	0.0857677	0.0149295	0.0274042	0.174069	1.9713e-06	0.0672386	0.0325843	0.0244767	0.484607	0.00364409
diHexcer_d18:1/17:0	0	0	0	N/A	0.00444003	0.00351525	0.00121516	0.791718	0.0135199	0	0	0	N/A	nc	0.0201445	0.00196676	0.00733317	0.0976323	9.38641e-07
diHexCer_d18:0/16:0	0	0	0	N/A	0.00443835	0.00380563	0.0012147	0.857443	0.017771	0.00421893	0.00278789	0.00134802	0.660805	0.00695031	0.00879635	0.00103109	0.00320211	0.117218	2.32418e-06
diHexCer_d18:1/16:0	0.89037	0.419024	0.897139	0.470618	2.9566	0.374485	0.809169	0.126661	2.2438e-06	2.56737	0.348598	0.820316	0.13578	1.18817e-05	2.26756	0.112688	0.825452	0.0496957	0.000150375
diHexCer_d18:2/16:0	0	0	0	N/A	0	0	0	N/A	nc	0	0	0	N/A	nc	0.00030275	0.000273413	0.000110209	0.903099	0.0210797
diHexCer_d18:1/16:1	0	0	0	N/A	0.0056422	0.00350056	0.00154417	0.620426	0.00543581	0.00222578	0.00251899	0.000711173	1.13173	0.0413646	0.00924928	0.00216696	0.00336699	0.234284	6.90174e-05
diHexCer_d18:1/15:0	0.00772352	0.00909379	0.00778223	1.17742	0.0449098	0.009976	0.012291	0.222134	2.63429e-05	0.0177832	0.0065671	0.00568204	0.369286	0.0276574	0.0510691	0.0030482	0.0185906	0.0596878	1.43009e-05
Total diHexCer	0.992455	0.512627	1	0.516524	3.65387	0.497182	1	0.13607	1.83271e-06	3.12973	0.385117	1	0.123051	7.80203e-06	2.74705	0.126332	1	0.0459883	0.000130345
HexCer_d18:1/26:0	0.000431052	0.000986924	0.00049226	2.28957	0.00307163	0.00237996	0.00128531	0.77482	0.0209945	0.000584104	0.00111136	0.000382074	1.90268	0.40302	0.00327959	0.0013083	0.00546103	0.398924	0.00098365
HexCer_d18:1/25:0	0.023503	0.0171734	0.0268404	0.730689	0.0735158	0.0147163	0.0307623	0.200179	0.000159516	0.0466563	0.00672038	0.0305188	0.14404	0.0098475	0.00758492	0.00311682	0.0126301	0.410923	0.0362433
HexCer_d18:1/24:1	0.101822	0.0738699	0.11628	0.725482	0.287712	0.0562923	0.120391	0.195655	0.000378574	0.158751	0.0245376	0.103842	0.154567	0.0613347	0.0716164	0.00456963	0.119253	0.0638071	0.181513
HexCer_d18:1/24:0	0.305167	0.205279	0.3485	0.672677	0.775137	0.174257	0.324352	0.224808	0.000861211	0.47969	0.0868602	0.313775	0.181076	0.0491371	0.15927	0.0413097	0.26521	0.259369	0.072095
HexCer_d18:1/23:0	0.146583	0.0916401	0.167397	0.625175	0.366854	0.075895	0.153508	0.206881	0.000590981	0.241319	0.0315547	0.157852	0.130759	0.0262906	0.0916585	0.0210368	0.152626	0.229513	0.103249
HexCer_d18:1/22:0	0.156795	0.100823	0.179059	0.643023	0.403495	0.0745191	0.16884	0.184684	0.000443911	0.269065	0.0352154	0.176001	0.13088	0.0204112	0.0906132	0.013953	0.150885	0.153984	0.0849783
HexCer_d18:1/21:0	0	0	0	N/A	0.00157417	0.00207266	0.000658703	1.31667	0.0609563	0	0.001091	0	N/A	0.181609	0.0023112	0.000426418	0.00384851	0.184501	2.16693e-05
HexCer_d18:1/20:0	0.00258613	0.00429318	0.00295335	1.66008	0.0226029	0.00627383	0.00945807	0.277567	6.39881e-05	0.0125775	0.00536293	0.0082272	0.426391	0.00277641	0.0101945	0.000580534	0.0169755	0.0569457	0.00355079
HexCer_d18:1/19:0	0	0	0	N/A	0	0	0	N/A	nc	0	0	0	N/A	nc	0.000900541	0.000705843	0.00149954	0.783798	0.0130499
HexCer_d18:1/18:0	0.024941	0.0207591	0.0284825	0.832328	0.0858055	0.0162288	0.0359048	0.189135	0.000129653	0.060213	0.0126875	0.0393865	0.210711	0.00354651	0.0301366	0.00197889	0.0501821	0.065664	0.283941
HexCer_d18:1/17:0	0.000173863	0.000367409	0.000198551	2.11321	0.0100446	0.00493074	0.00420313	0.490883	0.00219052	0.000955068	0.00122821	0.000624729	1.28599	0.0935298	0.00543015	0.00121681	0.00904206	0.224083	2.97635e-05
HexCer_d18:0/16:0	0	0	0	N/A	0.00925852	0.00363948	0.00387418	0.393095	0.00077882	0.00753234	0.00413159	0.00492706	0.548513	0.00330278	0.00305983	0.000804836	0.0050951	0.263033	0.000120153
HexCer_d18:1/16:0	0.113657	0.0659007	0.129796	0.579818	0.35073	0.0745323	0.146761	0.212506	8.71814e-05	0.251873	0.0351826	0.164755	0.139684	0.00108027	0.123106	0.0105108	0.204991	0.0853799	0.371094
HexCer_d18:1/15:0	0	0	0	N/A	0	0	0	N/A	nc	0	0	0	N/A	nc	0	0	0	N/A	nc
HexCer_d18:0/14:0	0	0	0	N/A	0	0	0	N/A	nc	0	0	0	N/A	nc	7.20274e-05	0.000119697	0.000119937	1.66182	0.100245
HexCer_d18:1/14:0	0	0	0	N/A	0	0	0	N/A	nc	0	0	0	N/A	nc	0.00130991	0.000289087	0.00218121	0.220692	5.17341e-05
Total HexCer	0.875659	0.576369	1	0.658211	2.3898	0.470268	1	0.196781	0.000308978	1.52877	0.226069	1.00029	0.147876	0.0193325	0.600544	0.0865307	1	0.144087	0.148847
SM_d18:1/26:0	0.258484	0.575933	0.000372908	2.22812	0.72888	0.966608	0.000392739	1.32616	0.167619	0.559037	0.844665	0.000371897	1.51093	0.245043	2.59524	0.770464	0.00190625	0.296875	9.61627e-05
SM_d18:1/25:0	3.19041	1.28444	0.00460271	0.402596	9.57714	1.10986	0.00516041	0.115887	1.94027e-06	7.71593	0.85229	0.00513298	0.110459	3.07517e-05	7.97976	1.12059	0.00586127	0.140429	2.34651e-05
SM_d18:1/24:0	49.5366	11.7274	0.0714651	0.236741	125.083	23.6531	0.0673981	0.189099	8.52733e-05	125.153	10.8658	0.0832574	0.0868205	2.14164e-07	88.9287	17.526	0.0653196	0.197079	0.000722884
SM_d18:1/24:1	33.5049	12.1422	0.0483365	0.3624	107.12	14.2194	0.057719	0.132743	1.32909e-06	82.6869	7.19394	0.0550071	0.0870022	1.24187e-05	70.7388	1.62987	0.0519589	0.0230407	0.000295268
SM_d18:1/23:0	75.5853	20.5098	0.109045	0.271347	199.982	30.1372	0.107756	0.150699	8.85727e-06	170.151	13.0947	0.113192	0.0769597	4.04713e-06	140.985	6.01535	0.103556	0.0426666	0.000163711
SM_d18:1/23:1	18.7246	8.98505	0.0270134	0.479854	69.5814	8.38807	0.0374922	0.12055	7.299e-07	46.3186	5.42867	0.0308133	0.117203	8.91495e-05	41.256	0.736749	0.0303032	0.017858	0.000804394
SM_d18:1/22:0	49.4046	12.765	0.0712747	0.258376	132.047	19.1134	0.0711504	0.144746	6.26092e-06	114.236	8.14155	0.0759948	0.0712698	1.89133e-06	91.4983	2.18708	0.0672071	0.0239029	0.00019286
SM_d18:1/21:0	12.6328	4.31264	0.0182249	0.341385	39.2775	5.32971	0.0211637	0.135693	1.70776e-06	32.0957	3.33327	0.0213515	0.103854	4.04085e-06	24.8189	0.815647	0.0182299	0.0328639	0.000396496
SM_d18:1/20:0	8.89012	2.43928	0.0128255	0.274381	28.2188	3.34482	0.015205	0.118531	5.04431e-07	25.3982	2.93287	0.016896	0.115476	6.09497e-07	17.0034	0.294511	0.0124893	0.0173207	0.000204256
SM_d18:1/19:0	7.54844	3.47716	0.0108899	0.460647	24.5169	3.06852	0.0132103	0.125159	2.39013e-06	18.4107	2.23166	0.0122476	0.121215	7.61141e-05	10.3752	0.186859	0.00762076	0.0180102	0.0515639
SM_d18:1/18:0	77.7353	23.617	0.112147	0.303813	204.674	28.4019	0.110284	0.138767	4.64314e-06	169.416	14.362	0.112703	0.0847737	1.63125e-05	152.336	3.46958	0.111893	0.0227759	0.000250301
SM_d18:1/17:0	40.7023	28.9449	0.0587201	0.711138	112.446	34.3286	0.0605888	0.305289	0.00152781	60.4861	6.08364	0.0402381	0.100579	0.0787541	70.4319	1.80773	0.0517334	0.0256663	0.0266948
SM_d18:2/16:0	29.6822	8.49893	0.0428217	0.286331	77.5028	10.7439	0.0417605	0.138626	4.58687e-06	67.6799	6.4249	0.0450238	0.0949307	4.36496e-06	53.6703	1.10118	0.0394217	0.0205174	0.000441412
SM_d18:0/16:0	20.6411	4.25054	0.0297784	0.205926	63.1822	9.92336	0.0340441	0.157059	1.66594e-05	51.506	5.79219	0.0342641	0.112457	1.00288e-06	47.7458	0.938263	0.0350701	0.0196512	5.2894e-06
SM_d18:1/16:0	219.218	53.664	0.31626	0.244798	515.799	78.1005	0.277925	0.151417	1.69394e-05	432.76	31.8931	0.287892	0.073697	1.40835e-05	431.015	8.81605	0.316588	0.0204542	8.01513e-05
SM_d18:1/15:0	37.5348	18.4991	0.0541505	0.492852	118.873	16.9624	0.0640518	0.142694	6.59068e-06	77.9562	8.33007	0.05186	0.106856	0.000915854	82.301	1.76088	0.0604515	0.0213956	0.000935426
SM_d18:0/15:0	2.50932	1.28238	0.00362012	0.511048	8.18152	1.16239	0.00440841	0.142076	6.05594e-06	5.36584	0.5761	0.0035696	0.107364	0.000823856	5.59424	0.160199	0.00410906	0.0286365	0.000933756
SM_d18:1/14:0	5.85856	1.89314	0.00845199	0.323141	19.097	2.65063	0.0102899	0.138798	1.78457e-06	15.3104	1.92158	0.0101852	0.125508	3.16832e-06	22.1662	1.14395	0.0162814	0.0516079	3.30531e-08
Total SM	693.158	214.878	1	0.309998	1855.89	267.482	1	0.144126	5.67011e-06	1503.2	119.294	1	0.0793595	2.33557e-05	1361.44	39.8605	1	0.0292782	0.000249517
